# Supplementary material for: l-Asparagine–l-tartaric acid (1/1)
Source: Acta Crystallogr Sect E Struct Rep Online. 2010 Aug 11;66(Pt 9):o2239. doi: 10.1107/S1600536810030771 (PMC3008049; doi:10.1107/S1600536810030771)
Supplement: Supplementary file 1 [file e-66-o2239-sup1.cif]

##############################################################################
###                                                                        ###
###        Electronic paper (Acta Crystallographica Section E)             ###
###                                                                        ###
##############################################################################
#                                                                            #
# This CIF contains the data in a paper accepted for publication in Acta     #
# Crystallographica Section E. It conforms to the requirements of Notes      #
# for Authors for Section E, and has been peer reviewed under the auspices   #
# of the IUCr Commission on Journals.                                        #
#                                                                            #
# Full details of the Crystallographic Information File format               #
# are given in the paper "The Crystallographic Information File (CIF):       #
# a New Standard Archive File for Crystallography" by S. R. Hall, F. H.      #
# Allen and I. D. Brown [Acta Cryst. (1991), A47, 655-685].                  #
#                                                                            #
# The current version of the core CIF dictionary is obtainable from          #
# ftp://ftp.iucr.org/pub/cif_core.dic. The current version number is 2.4.    #
#                                                                            #
# Software is freely available for graphical display of the structure(s) in  #
# this CIF.  For information consult the CIF home page http://www.iucr.org/  #
# cif/home.html                                                              #
#                                                                            #
# This file may be used for bona fide research purposes within the           #
# scientific community so long as proper attribution is given to the journal # 
# article from which it was obtained.                                        #
#                                                                            #
##############################################################################
                                             
data_global
_audit_creation_method     'SHELXL97'
_journal_date_recd_electronic     2010-07-18
_journal_date_accepted     2010-08-02
_journal_name_full     'Acta Crystallographica, Section E'
_journal_year     2010
_journal_volume     66
_journal_issue      9
_journal_page_first     o2239
_journal_page_last     o2239
_journal_paper_category     QO
_journal_coeditor_code     CI5134
_publ_contact_author_name     'Dr. P. L. Nilantha Lakshman'
_publ_contact_author_address
;
Department of  Food science and Technology
University of Ruhuna
Mapalana
Kamburupitiya (81100)
Sri Lanka.
;
_publ_contact_author_email     plakshmannilantha@ymail.com
_publ_contact_author_fax     '+94-41-2292384'
_publ_contact_author_phone     '+94-41-2292200'
_publ_section_title
;
<i>L</i>-Asparagine--<i>L</i>-tartaric acid (1/1)
;
loop_
    _publ_author_name
    _publ_author_footnote
    _publ_author_address
    'S. Natarajan' .
;
Department of Physics
Madurai Kamaraj University
Madurai 625 021
India
;
    'V. Hema' .
;
Department of Physics
Madurai Kamaraj University
Madurai 625 021
India
;
    'J. Kalyana Sundar' .
;
Department of Physics
Madurai Kamaraj University
Madurai 625 021
India
;
    'J. Suresh' .
;
Department of Physics
The Madura College
Madurai 625 011
India
;
    'P. L. Nilantha Lakshman' .
;
Department of Food Science and Technology
University of Ruhuna
Mapalana
Kamburupitiya (81100)
Sri Lanka
;
data_I
_audit_creation_method     SHELXL-97
_chemical_name_systematic
;
2-Ammonio-3-carbamoylpropanoate--2,3-dihydroxybutanedioic acid (1/1)
;
_chemical_name_common
;
L-Asparagine--L-tartaric acid (1/1)
;
_chemical_formula_moiety     'C4 H8 N2 O3, C4 H6 O6'
_chemical_formula_sum     'C8 H14 N2 O9'
_chemical_formula_iupac     'C4 H8 N2 O3, C4 H6 O6'
_chemical_formula_weight     282.21
_chemical_melting_point     ?
_symmetry_cell_setting     monoclinic
_symmetry_space_group_name_H-M     'P 21'
_symmetry_space_group_name_Hall     'P 2yb'
loop_
    _symmetry_equiv_pos_as_xyz
    'x, y, z'
    '-x, y+1/2, -z'
_cell_length_a     5.0860(4)
_cell_length_b     9.6720(6)
_cell_length_c     11.8340(8)
_cell_angle_alpha     90.00
_cell_angle_beta     95.311(8)
_cell_angle_gamma     90.00
_cell_volume     579.64(7)
_cell_formula_units_Z     2
_cell_measurement_reflns_used     25
_cell_measurement_theta_min     2.7
_cell_measurement_theta_max     25
_cell_measurement_temperature     293(2)
_exptl_crystal_description     Block
_exptl_crystal_colour     colourless
_exptl_crystal_size_max     0.28
_exptl_crystal_size_mid     0.23
_exptl_crystal_size_min     0.21
_exptl_crystal_density_diffrn     1.617
_exptl_crystal_density_meas     ?
_exptl_crystal_density_method     'not measured'
_exptl_crystal_F_000     296
_exptl_absorpt_coefficient_mu     0.149
_exptl_absorpt_correction_type     psi-scan
_exptl_absorpt_process_details     '(North <i>et al.</i>, 1968)'
_exptl_absorpt_correction_T_min     0.9594
_exptl_absorpt_correction_T_max     0.9693
_exptl_special_details
;
;
_diffrn_ambient_temperature     293(2)
_diffrn_radiation_type     MoK\a
_diffrn_radiation_wavelength     0.71073
_diffrn_radiation_source     'fine-focus sealed tube'
_diffrn_radiation_monochromator     graphite
_diffrn_measurement_device_type     'Nonius MACH-3'
_diffrn_measurement_method     \w-2\q
_diffrn_detector_area_resol_mean     ?
_diffrn_reflns_number     1339
_diffrn_reflns_av_R_equivalents     0.0953
_diffrn_reflns_av_sigmaI/netI     0.0309
_diffrn_reflns_theta_min     2.72
_diffrn_reflns_theta_max     24.99
_diffrn_reflns_theta_full     24.99
_diffrn_measured_fraction_theta_max     0.994
_diffrn_measured_fraction_theta_full     0.994
_diffrn_reflns_limit_h_min     0
_diffrn_reflns_limit_h_max     6
_diffrn_reflns_limit_k_min     -1
_diffrn_reflns_limit_k_max     11
_diffrn_reflns_limit_l_min     -14
_diffrn_reflns_limit_l_max     13
_diffrn_standards_number     2
_diffrn_standards_interval_count     ?
_diffrn_standards_interval_time     60
_diffrn_standards_decay_%     0
_refine_special_details
;
Refinement of <i>F</i>^2^ against ALL reflections. The weighted <i>R</i>-factor
<i>wR</i> and goodness of fit <i>S</i> are based on <i>F</i>^2^, conventional
<i>R</i>-factors <i>R</i> are based on <i>F</i>, with <i>F</i> set to zero for
negative <i>F</i>^2^. The threshold expression of <i>F</i>^2^ >
\s(<i>F</i>^2^) is used only for calculating <i>R</i>-factors(gt) <i>etc</i>.
and is not relevant to the choice of reflections for refinement.
<i>R</i>-factors based on <i>F</i>^2^ are statistically about twice as large
as those based on <i>F</i>, and <i>R</i>- factors based on ALL data will be
even larger.
;
_reflns_number_total     1073
_reflns_number_gt     1015
_reflns_threshold_expression     I>2\s(I)
_refine_ls_structure_factor_coef     Fsqd
_refine_ls_matrix_type     full
_refine_ls_R_factor_all     0.0587
_refine_ls_R_factor_gt     0.0526
_refine_ls_wR_factor_gt     0.2201
_refine_ls_wR_factor_ref     0.2255
_refine_ls_goodness_of_fit_ref     1.378
_refine_ls_restrained_S_all     1.377
_refine_ls_number_reflns     1073
_refine_ls_number_parameters     172
_refine_ls_number_restraints     1
_refine_ls_hydrogen_treatment     constr
_refine_ls_weighting_scheme     calc
_refine_ls_weighting_details
         'calc w=1/[\s^2^(Fo^2^)+(0.1143P)^2^+0.7291P] where P=(Fo^2^+2Fc^2^)/3'
_atom_sites_solution_hydrogens     geom
_atom_sites_solution_primary     direct
_atom_sites_solution_secondary     difmap
_refine_ls_shift/su_max     0.001
_refine_ls_shift/su_mean     0.000
_refine_diff_density_max     0.340
_refine_diff_density_min     -0.398
_refine_ls_extinction_method     none
_refine_ls_extinction_coef     ?
loop_
    _atom_type_symbol
    _atom_type_description
    _atom_type_scat_dispersion_real
    _atom_type_scat_dispersion_imag
    _atom_type_scat_source
    'C' 'C' 0.0033 0.0000
                         'International Tables Vol C Tables 4.2.6.8 and 6.1.1.4'
    'H' 'H' 0.0000 0.0000
                         'International Tables Vol C Tables 4.2.6.8 and 6.1.1.4'
    'N' 'N' 0.0061 0.0000
                         'International Tables Vol C Tables 4.2.6.8 and 6.1.1.4'
    'O' 'O' 0.0106 0.0000
                         'International Tables Vol C Tables 4.2.6.8 and 6.1.1.4'
_computing_data_collection     'CAD-4 EXPRESS (Enraf--Nonius, 1994)'
_computing_cell_refinement     'CAD-4 EXPRESS (Enraf--Nonius, 1994)'
_computing_data_reduction     'XCAD4 (Harms & Wocadlo, 1996)'
_computing_structure_solution     'SHELXS97 (Sheldrick, 2008)'
_computing_structure_refinement     'SHELXL97 (Sheldrick, 2008)'
_computing_molecular_graphics     'PLATON (Spek, 2009)'
_computing_publication_material     'SHELXL97 (Sheldrick, 2008)'
loop_
    _atom_site_type_symbol
    _atom_site_label
    _atom_site_fract_x
    _atom_site_fract_y
    _atom_site_fract_z
    _atom_site_U_iso_or_equiv
    _atom_site_adp_type
    _atom_site_calc_flag
    _atom_site_refinement_flags
    _atom_site_occupancy
    _atom_site_disorder_assembly
    _atom_site_disorder_group
    O O1 0.0957(12) 0.4538(7) 0.1832(5) 0.0531(18) Uani d . 1 . .
    O O2 0.7732(11) 0.5170(7) 0.5295(5) 0.0459(16) Uani d . 1 . .
    O O3 0.5946(13) 0.3196(8) 0.5798(5) 0.0544(18) Uani d . 1 . .
    N N1 0.0876(12) 0.6710(7) 0.2495(5) 0.0377(16) Uani d . 1 . .
    H H1A -0.0578 0.6889 0.2091 0.045 Uiso calc R 1 . .
    H H1B 0.1622 0.7336 0.2930 0.045 Uiso calc R 1 . .
    N N2 0.2460(11) 0.3066(7) 0.4019(5) 0.0322(14) Uani d . 1 . .
    H H2A 0.0730 0.3170 0.3847 0.039 Uiso calc R 1 . .
    H H2B 0.2741 0.2509 0.4617 0.039 Uiso calc R 1 . .
    H H2C 0.3176 0.2698 0.3430 0.039 Uiso calc R 1 . .
    C C1 0.6013(12) 0.4214(8) 0.5193(5) 0.0280(15) Uani d . 1 . .
    C C2 0.3687(13) 0.4442(8) 0.4293(5) 0.0263(15) Uani d . 1 . .
    H H2 0.2378 0.5013 0.4633 0.032 Uiso calc R 1 . .
    C C3 0.4415(14) 0.5175(8) 0.3216(6) 0.0333(17) Uani d . 1 . .
    H H3A 0.5336 0.6030 0.3420 0.040 Uiso calc R 1 . .
    H H3B 0.5585 0.4592 0.2822 0.040 Uiso calc R 1 . .
    C C4 0.1954(14) 0.5483(8) 0.2447(6) 0.0328(16) Uani d . 1 . .
    O O4 0.2756(10) -0.0470(6) -0.0292(4) 0.0378(13) Uani d . 1 . .
    H H4 0.1664 -0.0392 -0.0843 0.057 Uiso calc R 1 . .
    O O5 0.4110(10) 0.1599(6) -0.0849(5) 0.0396(14) Uani d . 1 . .
    O O6 0.8377(9) 0.1558(6) 0.0676(4) 0.0355(13) Uani d . 1 . .
    H H6 0.7635 0.2283 0.0478 0.053 Uiso calc R 1 . .
    O O7 0.3467(9) 0.1735(7) 0.1895(4) 0.0385(14) Uani d . 1 . .
    H H7 0.2136 0.1605 0.1462 0.058 Uiso calc R 1 . .
    O O8 0.7364(9) 0.1781(7) 0.3463(5) 0.0418(15) Uani d . 1 . .
    O O9 0.9010(10) -0.0231(6) 0.2943(5) 0.0378(14) Uani d . 1 . .
    H H9 1.0049 -0.0102 0.3505 0.057 Uiso calc R 1 . .
    C C5 0.4314(12) 0.0606(9) -0.0232(5) 0.0283(15) Uani d . 1 . .
    C C6 0.6460(13) 0.0500(8) 0.0750(6) 0.0269(15) Uani d . 1 . .
    H H6A 0.7333 -0.0400 0.0712 0.032 Uiso calc R 1 . .
    C C7 0.5159(12) 0.0584(8) 0.1865(6) 0.0296(15) Uani d . 1 . .
    H H7A 0.4173 -0.0268 0.1977 0.035 Uiso calc R 1 . .
    C C8 0.7309(12) 0.0778(8) 0.2842(5) 0.0274(16) Uani d . 1 . .
loop_
    _atom_site_aniso_label
    _atom_site_aniso_U_11
    _atom_site_aniso_U_22
    _atom_site_aniso_U_33
    _atom_site_aniso_U_12
    _atom_site_aniso_U_13
    _atom_site_aniso_U_23
    O1 0.054(4) 0.034(3) 0.061(4) 0.011(3) -0.043(3) -0.010(3)
    O2 0.034(3) 0.052(4) 0.047(3) -0.006(3) -0.025(2) 0.006(3)
    O3 0.052(4) 0.050(4) 0.054(4) -0.010(3) -0.032(3) 0.018(3)
    N1 0.034(3) 0.037(4) 0.039(3) 0.002(3) -0.017(3) -0.002(3)
    N2 0.022(3) 0.039(4) 0.033(3) -0.003(3) -0.009(2) -0.001(3)
    C1 0.017(3) 0.042(4) 0.023(3) 0.003(3) -0.008(2) -0.003(3)
    C2 0.023(3) 0.033(4) 0.021(3) 0.003(3) -0.008(3) -0.004(3)
    C3 0.027(3) 0.041(4) 0.030(3) -0.003(3) -0.010(3) 0.005(3)
    C4 0.029(3) 0.036(4) 0.031(3) -0.001(3) -0.011(3) 0.003(3)
    O4 0.035(3) 0.033(3) 0.041(3) -0.005(3) -0.023(2) 0.001(3)
    O5 0.034(3) 0.043(3) 0.038(3) -0.001(3) -0.012(2) 0.008(3)
    O6 0.023(2) 0.041(3) 0.040(3) -0.004(2) -0.0068(19) 0.001(3)
    O7 0.021(2) 0.054(4) 0.037(3) 0.008(2) -0.0123(19) -0.008(3)
    O8 0.023(2) 0.056(4) 0.044(3) 0.004(3) -0.015(2) -0.019(3)
    O9 0.029(3) 0.041(3) 0.039(3) 0.006(2) -0.019(2) 0.000(3)
    C5 0.021(3) 0.037(4) 0.026(3) 0.006(3) -0.007(2) -0.006(3)
    C6 0.019(3) 0.029(3) 0.030(4) 0.001(3) -0.008(3) -0.002(3)
    C7 0.019(3) 0.036(4) 0.031(3) 0.002(3) -0.011(2) -0.001(3)
    C8 0.017(3) 0.039(4) 0.025(3) -0.002(3) -0.005(2) 0.003(3)
_geom_special_details
;
All e.s.d.'s (except the e.s.d. in the dihedral angle between two l.s. planes)
are estimated using the full covariance matrix. The cell e.s.d.'s are taken
into account individually in the estimation of e.s.d.'s in distances, angles
and torsion angles; correlations between e.s.d.'s in cell parameters are only
used when they are defined by crystal symmetry. An approximate (isotropic)
treatment of cell e.s.d.'s is used for estimating e.s.d.'s involving l.s.
planes.
;
loop_
    _geom_bond_atom_site_label_1
    _geom_bond_atom_site_label_2
    _geom_bond_site_symmetry_2
    _geom_bond_distance
    _geom_bond_publ_flag
    O1 C4 . 1.247(10) ?
    O2 C1 . 1.271(10) ?
    O3 C1 . 1.219(10) ?
    N1 C4 . 1.311(11) ?
    N1 H1A . 0.86 ?
    N1 H1B . 0.86 ?
    N2 C2 . 1.492(10) ?
    N2 H2A . 0.89 ?
    N2 H2B . 0.89 ?
    N2 H2C . 0.89 ?
    C1 C2 . 1.533(9) ?
    C2 C3 . 1.533(10) ?
    C2 H2 . 0.98 ?
    C3 C4 . 1.507(9) ?
    C3 H3A . 0.97 ?
    C3 H3B . 0.97 ?
    O4 C5 . 1.306(10) ?
    O4 H4 . 0.82 ?
    O5 C5 . 1.205(10) ?
    O6 C6 . 1.422(9) ?
    O6 H6 . 0.82 ?
    O7 C7 . 1.409(9) ?
    O7 H7 . 0.82 ?
    O8 C8 . 1.215(9) ?
    O9 C8 . 1.302(9) ?
    O9 H9 . 0.82 ?
    C5 C6 . 1.522(9) ?
    C6 C7 . 1.532(10) ?
    C6 H6A . 0.98 ?
    C7 C8 . 1.528(8) ?
    C7 H7A . 0.98 ?
loop_
    _geom_angle_atom_site_label_1
    _geom_angle_atom_site_label_2
    _geom_angle_atom_site_label_3
    _geom_angle_site_symmetry_1
    _geom_angle_site_symmetry_3
    _geom_angle
    _geom_angle_publ_flag
    C4 N1 H1A . . 120.0 ?
    C4 N1 H1B . . 120.0 ?
    H1A N1 H1B . . 120.0 ?
    C2 N2 H2A . . 109.5 ?
    C2 N2 H2B . . 109.5 ?
    H2A N2 H2B . . 109.5 ?
    C2 N2 H2C . . 109.5 ?
    H2A N2 H2C . . 109.5 ?
    H2B N2 H2C . . 109.5 ?
    O3 C1 O2 . . 126.0(6) ?
    O3 C1 C2 . . 117.5(6) ?
    O2 C1 C2 . . 116.2(7) ?
    N2 C2 C3 . . 111.1(5) ?
    N2 C2 C1 . . 107.6(6) ?
    C3 C2 C1 . . 114.5(5) ?
    N2 C2 H2 . . 107.8 ?
    C3 C2 H2 . . 107.8 ?
    C1 C2 H2 . . 107.8 ?
    C4 C3 C2 . . 110.0(6) ?
    C4 C3 H3A . . 109.7 ?
    C2 C3 H3A . . 109.7 ?
    C4 C3 H3B . . 109.7 ?
    C2 C3 H3B . . 109.7 ?
    H3A C3 H3B . . 108.2 ?
    O1 C4 N1 . . 122.6(6) ?
    O1 C4 C3 . . 118.6(7) ?
    N1 C4 C3 . . 118.7(7) ?
    C5 O4 H4 . . 109.5 ?
    C6 O6 H6 . . 109.5 ?
    C7 O7 H7 . . 109.5 ?
    C8 O9 H9 . . 109.5 ?
    O5 C5 O4 . . 125.7(6) ?
    O5 C5 C6 . . 122.1(7) ?
    O4 C5 C6 . . 112.1(6) ?
    O6 C6 C5 . . 110.6(6) ?
    O6 C6 C7 . . 111.6(6) ?
    C5 C6 C7 . . 108.5(5) ?
    O6 C6 H6A . . 108.7 ?
    C5 C6 H6A . . 108.7 ?
    C7 C6 H6A . . 108.7 ?
    O7 C7 C8 . . 106.3(6) ?
    O7 C7 C6 . . 112.2(6) ?
    C8 C7 C6 . . 108.8(5) ?
    O7 C7 H7A . . 109.8 ?
    C8 C7 H7A . . 109.8 ?
    C6 C7 H7A . . 109.8 ?
    O8 C8 O9 . . 124.4(6) ?
    O8 C8 C7 . . 122.0(6) ?
    O9 C8 C7 . . 113.6(6) ?
loop_
    _geom_torsion_atom_site_label_1
    _geom_torsion_atom_site_label_2
    _geom_torsion_atom_site_label_3
    _geom_torsion_atom_site_label_4
    _geom_torsion_site_symmetry_1
    _geom_torsion_site_symmetry_2
    _geom_torsion_site_symmetry_3
    _geom_torsion_site_symmetry_4
    _geom_torsion
    _geom_torsion_publ_flag
    O3 C1 C2 N2 . . . . -24.9(9) ?
    O2 C1 C2 N2 . . . . 160.4(6) ?
    O3 C1 C2 C3 . . . . -149.0(7) ?
    O2 C1 C2 C3 . . . . 36.4(9) ?
    N2 C2 C3 C4 . . . . 63.9(8) ?
    C1 C2 C3 C4 . . . . -173.9(6) ?
    C2 C3 C4 O1 . . . . -80.7(9) ?
    C2 C3 C4 N1 . . . . 95.9(8) ?
    O5 C5 C6 O6 . . . . -11.4(9) ?
    O4 C5 C6 O6 . . . . 170.0(6) ?
    O5 C5 C6 C7 . . . . 111.3(8) ?
    O4 C5 C6 C7 . . . . -67.4(8) ?
    O6 C6 C7 O7 . . . . 70.9(7) ?
    C5 C6 C7 O7 . . . . -51.2(8) ?
    O6 C6 C7 C8 . . . . -46.4(8) ?
    C5 C6 C7 C8 . . . . -168.5(6) ?
    O7 C7 C8 O8 . . . . -0.7(9) ?
    C6 C7 C8 O8 . . . . 120.3(7) ?
    O7 C7 C8 O9 . . . . 178.5(6) ?
    C6 C7 C8 O9 . . . . -60.6(8) ?
loop_
    _geom_hbond_atom_site_label_D
    _geom_hbond_atom_site_label_H
    _geom_hbond_atom_site_label_A
    _geom_hbond_site_symmetry_A
    _geom_hbond_distance_DH
    _geom_hbond_distance_HA
    _geom_hbond_distance_DA
    _geom_hbond_angle_DHA
    N1 H1A O5 2 0.86 2.23 3.053(8) 160
    N1 H1B O3 2_656 0.86 2.04 2.856(9) 159
    N2 H2A O8 1_455 0.89 2.19 2.895(8) 136
    N2 H2B O2 2_646 0.89 2.28 2.921(9) 129
    N2 H2C O7 . 0.89 2.06 2.912(8) 160
    N2 H2C O8 . 0.89 2.30 2.916(8) 126
    O4 H4 O1 2_545 0.82 1.69 2.500(6) 168
    O6 H6 O4 2_655 0.82 2.19 2.959(8) 156
    O7 H7 O6 1_455 0.82 2.05 2.850(7) 166
    O9 H9 O2 2_746 0.82 1.75 2.570(7) 180
    C2 H2 O2 1_455 0.98 2.56 3.426(9) 147
    C3 H3A O3 2_656 0.97 2.40 3.158(10) 134
