# Supplementary material for: l-Asparagine–l-tartaric acid (1/1)
Source: Acta Crystallogr Sect E Struct Rep Online. 2010 Aug 11;66(Pt 9):o2239. doi: 10.1107/S1600536810030771 (PMC3008049; doi:10.1107/S1600536810030771)
Supplement: Supplementary file 2 [file e-66-o2239-Isup2.hkl]

#
# h,k,l, Fc-squared, Fo-squared, sigma(Fo-squared) and status flag
#
data_I
_shelx_title ' I         P 21         R = 0.05'
_shelx_refln_list_code          4
_shelx_F_calc_maximum       96.12
_exptl_crystal_F_000       296.00
_reflns_d_resolution_high  0.8410
 
loop_
 _symmetry_equiv_pos_as_xyz
 'x, y, z'
 '-x, y+1/2, -z'
 
_cell_length_a     5.0860
_cell_length_b     9.6720
_cell_length_c    11.8340
_cell_angle_alpha  90.000
_cell_angle_beta   95.311
_cell_angle_gamma  90.000
 
_shelx_F_squared_multiplier     1.000
 
loop_
 _refln_index_h
 _refln_index_k
 _refln_index_l
 _refln_F_squared_calc
 _refln_F_squared_meas
 _refln_F_squared_sigma
 _refln_observed_status
   1   0   0     1468.81     1347.58      2.45 o
   2   0   0      694.39      671.33      2.51 o
   3   0   0        1.14        2.43      0.21 o
   4   0   0       28.63       28.06      0.80 o
   5   0   0        3.36       -3.72      3.72 o
   6   0   0       81.89      266.38      3.11 o
   1   1   0      679.21      687.56     13.42 o
   2   1   0     1396.82     1313.20     12.09 o
   3   1   0       71.88       85.99      3.67 o
   4   1   0       57.95       49.82      1.13 o
   5   1   0        7.94        9.81      0.92 o
   0   2   0     5105.52     4588.54      4.63 o
   1   2   0       97.22       94.40      0.83 o
   2   2   0       70.20       81.17      0.97 o
   3   2   0       93.01       92.55      1.28 o
   4   2   0        3.43        2.77      0.30 o
   5   2   0        3.62        6.85      0.42 o
   1   3   0      285.60      277.73      1.58 o
   2   3   0      845.42      970.27      3.49 o
   3   3   0     1184.01     1162.24      4.50 o
   4   3   0        0.62        1.00      0.52 o
   5   3   0       49.02       42.75      1.12 o
   0   4   0      839.34      970.23      3.11 o
   1   4   0      479.26      524.66      2.43 o
   2   4   0       30.93       26.83      0.73 o
   3   4   0       84.73       75.52      1.31 o
   4   4   0      188.79      188.35      2.28 o
   5   4   0       12.41       98.65      1.04 o
   1   5   0       18.36       20.20      0.54 o
   2   5   0      638.37      667.21      3.42 o
   3   5   0       82.91       80.44      1.41 o
   4   5   0        1.45        2.23      0.33 o
   5   5   0       17.34       17.89      0.60 o
   0   6   0      762.30      786.84      3.54 o
   1   6   0      126.12      150.07      1.63 o
   2   6   0       19.46       28.64      0.76 o
   3   6   0       19.74       20.26      0.61 o
   4   6   0       28.10       26.65      0.84 o
   5   6   0        9.19        6.83      0.49 o
   1   7   0       28.92       31.09      0.91 o
   2   7   0       12.84       46.79      1.10 o
   3   7   0       63.43       62.32      1.44 o
   4   7   0        8.13        8.47      0.48 o
   0   8   0      774.00      862.11      4.50 o
   1   8   0      108.29      122.07      1.80 o
   2   8   0       14.40       14.61      0.45 o
   3   8   0       21.55       18.30      0.58 o
   4   8   0        4.15        3.45      0.44 o
   1   9   0       23.16       22.30      0.68 o
   2   9   0       76.25       77.17      1.70 o
   3   9   0       10.32       10.53      0.50 o
   0  10   0      155.78      151.05      2.33 o
   1  10   0       14.08       15.73      0.51 o
   2  10   0        0.76        0.99      0.74 o
   1  11   0       19.03       20.42      0.65 o
  -6   0   1      147.38      269.60      3.66 o
  -5   0   1       50.53       47.54      1.31 o
  -4   0   1       63.42       52.18      1.16 o
  -3   0   1       47.80       54.64      0.97 o
  -2   0   1       78.30       93.27      0.97 o
  -1   0   1      145.59      137.35      0.82 o
   1   0   1       78.93       69.58      0.65 o
   2   0   1       99.89      109.97      1.07 o
   3   0   1      217.89      226.18      1.89 o
   4   0   1       33.43       27.53      0.79 o
   5   0   1        0.36        0.00      0.56 o
  -6   1   1       34.03      230.21    334.46 o
  -5   1   1      146.98      136.07      1.46 o
  -4   1   1       74.11       63.86      0.90 o
  -3   1   1       98.12       86.09      0.84 o
  -2   1   1       34.08       35.57      1.76 o
  -1   1   1      157.00      149.10      2.30 o
   0   1   1      465.94      449.76     46.77 o
   1   1   1      109.84       99.18      3.75 o
   2   1   1     2839.80     2775.62    134.06 o
   3   1   1      456.13      443.06      3.51 o
   4   1   1       63.92       64.60      1.04 o
   5   1   1        0.19       -0.79      0.85 o
  -5   2   1       24.22       -3.15      3.15 o
  -4   2   1       96.28       89.62      1.48 o
  -3   2   1        6.10        5.43      0.26 o
  -2   2   1      423.22      430.02      2.17 o
  -1   2   1     1863.18     1781.91      3.56 o
   0   2   1     2408.99     2327.10     25.30 o
   1   2   1      168.74      173.97      1.14 o
   2   2   1       43.50       38.22      0.72 o
   3   2   1       95.79       98.07      1.30 o
   4   2   1      495.58      469.55      3.34 o
   5   2   1      228.74      198.91      2.54 o
  -5   3   1       83.64      160.57      2.24 o
  -4   3   1       52.21       52.98      1.23 o
  -3   3   1      142.59      134.35      1.57 o
  -2   3   1       78.10       77.85      1.02 o
  -1   3   1      676.17      688.95      2.50 o
   0   3   1      199.45      223.36     17.14 o
   1   3   1      170.85      201.37      1.38 o
   2   3   1      301.20      326.13      2.05 o
   3   3   1      119.91      120.93      1.52 o
   4   3   1       24.72       23.66      0.71 o
   5   3   1       52.33       35.40      0.88 o
  -5   4   1       18.44       17.37      0.57 o
  -4   4   1      207.49      198.68      2.35 o
  -3   4   1       33.04       37.95      0.68 o
  -2   4   1      269.91      333.94      2.25 o
  -1   4   1       20.14       25.71      0.62 o
   0   4   1      639.52      672.31      1.85 o
   1   4   1      246.74      279.60      1.80 o
   2   4   1      146.03      156.54      1.56 o
   3   4   1      265.27      250.98      2.26 o
   4   4   1       71.19       77.82      1.53 o
   5   4   1       28.08       26.44      0.82 o
  -5   5   1       12.29        9.23      0.51 o
  -4   5   1       61.12       58.32      1.41 o
  -3   5   1       11.39        7.79      0.34 o
  -2   5   1       33.45       32.01      0.85 o
  -1   5   1      116.96      115.50      1.31 o
   0   5   1       38.15       45.81      1.23 o
   1   5   1      364.39      381.32      2.32 o
   2   5   1      714.20      794.42      3.73 o
   3   5   1       58.84       58.05      1.22 o
   4   5   1       33.54       30.04      0.95 o
   5   5   1       16.10       17.93      0.59 o
  -5   6   1       19.28       61.88      1.58 o
  -4   6   1      100.11       94.28      1.80 o
  -3   6   1       28.03       25.40      0.73 o
  -2   6   1      119.93      128.53      1.68 o
  -1   6   1      102.81      118.07      1.49 o
   0   6   1       14.02       19.32      1.31 o
   1   6   1       91.11      106.23      1.41 o
   2   6   1       85.76       96.13      1.47 o
   3   6   1       10.45       10.24      0.40 o
   4   6   1       83.82       93.40      1.79 o
   5   6   1       15.32       14.45      0.61 o
  -4   7   1       28.36       27.27      0.86 o
  -3   7   1       47.13       45.68      1.28 o
  -2   7   1        5.88        9.61      0.37 o
  -1   7   1      201.54      202.17      2.12 o
   0   7   1        9.59        8.64      0.64 o
   1   7   1       91.94       97.13      1.48 o
   2   7   1      164.25      165.03      2.04 o
   3   7   1      152.95      147.04      2.10 o
   4   7   1        2.16        1.38      0.69 o
  -4   8   1       16.91       16.05      0.59 o
  -3   8   1       11.34        8.86      0.44 o
  -2   8   1       58.25       58.42      1.40 o
  -1   8   1       11.15       11.47      0.41 o
   0   8   1       13.04       15.38      0.77 o
   1   8   1       35.29       54.94      1.23 o
   2   8   1       16.14       14.87      0.46 o
   3   8   1       37.47       31.68      0.94 o
   4   8   1       48.63       52.20      1.55 o
  -3   9   1        6.60        5.56      0.45 o
  -2   9   1        8.97        7.92      0.42 o
  -1   9   1      151.77      154.80      2.18 o
   0   9   1       30.50       30.90      0.97 o
   1   9   1       32.50       34.06      0.97 o
   2   9   1       41.06       47.55      1.35 o
   3   9   1        2.21        2.98      0.41 o
  -2  10   1        5.20        5.63      0.44 o
  -1  10   1       71.67       76.57      1.83 o
   0  10   1      189.69      195.07      1.87 o
   1  10   1        6.31        4.79      0.41 o
   2  10   1       37.68       38.02      1.16 o
  -1  11   1        6.74        7.67      0.49 o
   0  11   1       20.49       21.71      0.46 o
   1  11   1        0.26       -0.29      0.66 o
  -6   0   2       14.42       93.83      1.93 o
  -5   0   2      137.03      119.58      1.95 o
  -4   0   2      173.82      173.88      2.00 o
  -3   0   2       22.20       26.28      0.73 o
  -2   0   2       43.15       46.58      0.73 o
  -1   0   2     4262.04     3614.12      4.51 o
   0   0   2        9.63       10.04      1.61 o
   1   0   2      101.84       97.38      0.84 o
   2   0   2     1966.41     1981.58      4.61 o
   3   0   2      198.28      195.18      1.84 o
   4   0   2      291.14      241.09      2.38 o
   5   0   2      231.64      224.55      2.69 o
  -6   1   2      156.72      -69.21     69.21 o
  -5   1   2      161.26      146.42      4.12 o
  -4   1   2       98.79       90.99      1.06 o
  -3   1   2       18.89       19.58      0.40 o
  -2   1   2       59.30       63.40      0.60 o
  -1   1   2     4640.28     3982.89    166.53 o
   0   1   2       42.26       53.12      9.22 o
   1   1   2      561.09      528.55     52.48 o
   2   1   2      533.30      551.47     13.32 o
   3   1   2       75.62       71.38      2.22 o
   4   1   2      170.53      154.70      1.48 o
   5   1   2      300.54      460.74    192.23 o
  -5   2   2       35.65       33.68      1.02 o
  -4   2   2        5.60        6.72      0.35 o
  -3   2   2      803.44      750.13      3.51 o
  -2   2   2       26.68       27.92      0.62 o
  -1   2   2      776.85      821.39      2.55 o
   0   2   2      919.57      890.70     31.04 o
   1   2   2       78.49       65.79      0.78 o
   2   2   2     1883.84     2020.67      4.90 o
   3   2   2       59.71       61.69      1.12 o
   4   2   2      106.48      101.87      1.63 o
   5   2   2        8.12        6.56      0.41 o
  -5   3   2       41.84       43.27      1.13 o
  -4   3   2       76.71       77.12      1.45 o
  -3   3   2      133.71      130.17      1.56 o
  -2   3   2       64.20       72.58      1.01 o
  -1   3   2     3449.25     3203.68      5.84 o
   0   3   2      327.30      341.24     14.96 o
   1   3   2       97.32      111.91      1.08 o
   2   3   2      682.12      709.07      3.09 o
   3   3   2       46.97       43.79      0.99 o
   4   3   2       37.21       37.17      1.10 o
   5   3   2       18.69       15.44      0.51 o
  -5   4   2       50.86       53.59      1.49 o
  -4   4   2       86.58       77.13      1.52 o
  -3   4   2      233.81      214.96      2.15 o
  -2   4   2      167.81      168.22      1.64 o
  -1   4   2       48.89       55.78      0.89 o
   0   4   2       39.04       35.82      0.62 o
   1   4   2      794.12      848.57      3.20 o
   2   4   2      530.25      589.95      3.02 o
   3   4   2       34.75       28.03      0.76 o
   4   4   2       89.90       80.27      1.56 o
   5   4   2        3.52        2.91      0.42 o
  -5   5   2        6.91        6.20      0.45 o
  -4   5   2      129.32      125.14      2.03 o
  -3   5   2       22.22       19.95      0.59 o
  -2   5   2      207.65      200.60      1.99 o
  -1   5   2       47.69       58.95      1.01 o
   0   5   2      118.35      123.37      2.92 o
   1   5   2       13.46       14.55      0.41 o
   2   5   2       33.81       36.43      0.92 o
   3   5   2       41.26       36.88      1.04 o
   4   5   2       64.69       59.24      1.42 o
   5   5   2       26.68       27.41      0.85 o
  -5   6   2        0.98        0.00      0.73 o
  -4   6   2      171.80      166.10      2.35 o
  -3   6   2      111.29      107.99      1.76 o
  -2   6   2       78.23       88.62      1.45 o
  -1   6   2      135.24      132.09      1.62 o
   0   6   2       72.50       90.43      2.37 o
   1   6   2       10.37       14.64      0.44 o
   2   6   2      173.04      181.57      2.01 o
   3   6   2       65.62       70.44      1.40 o
   4   6   2       12.47        7.12      0.44 o
  -4   7   2        4.69        4.89      0.43 o
  -3   7   2        9.11        8.05      0.40 o
  -2   7   2       32.58       34.50      0.90 o
  -1   7   2       76.82       76.09      1.40 o
   0   7   2       50.43       50.76      2.12 o
   1   7   2        1.67        0.82      0.53 o
   2   7   2       21.54       20.53      0.62 o
   3   7   2        1.23        0.44      0.58 o
   4   7   2      131.17      128.39      2.20 o
  -4   8   2        6.20        5.25      0.47 o
  -3   8   2       32.34       29.73      0.87 o
  -2   8   2       51.67       52.87      1.36 o
  -1   8   2      106.30      116.02      1.85 o
   0   8   2       19.87       18.85      0.90 o
   1   8   2       73.41       73.75      1.49 o
   2   8   2       12.11       12.46      0.44 o
   3   8   2       52.98       54.10      1.46 o
   4   8   2       51.62       46.81      1.30 o
  -3   9   2       11.42       12.63      0.52 o
  -2   9   2        8.57        5.90      0.45 o
  -1   9   2       39.49       37.01      1.05 o
   0   9   2       31.19       27.24      0.72 o
   1   9   2       10.91       13.16      0.46 o
   2   9   2       63.16       74.36      1.62 o
   3   9   2        3.99        2.84      0.43 o
  -2  10   2        6.52        7.78      0.49 o
  -1  10   2       39.43       35.66      1.03 o
   0  10   2       57.85       56.73      4.20 o
   1  10   2       40.62       38.85      1.16 o
   2  10   2       28.93       27.14      0.83 o
  -1  11   2       10.71       11.83      0.56 o
   0  11   2        2.07        1.98      0.37 o
   1  11   2        7.07        5.98      0.48 o
  -5   0   3        4.66        4.57      0.36 o
  -4   0   3      115.03      114.31      1.66 o
  -3   0   3       89.53       81.87      1.21 o
  -2   0   3      297.09      329.79      1.90 o
  -1   0   3       82.46       95.62      0.86 o
   0   0   3      105.37       75.68     12.32 o
   1   0   3      179.14      159.46      1.19 o
   2   0   3        7.65        7.67      0.24 o
   3   0   3       45.65       42.78      0.95 o
   4   0   3       56.51       44.67      1.16 o
   5   0   3      105.80       91.70      1.79 o
  -5   1   3       27.15       23.00      1.74 o
  -4   1   3       72.99       65.56      1.50 o
  -3   1   3      299.70      300.90      4.40 o
  -2   1   3      372.54      403.37      5.39 o
  -1   1   3     4046.22     3657.63    138.67 o
   0   1   3      202.70      136.46     28.47 o
   1   1   3      130.11      119.53     25.62 o
   2   1   3      258.53      256.33      3.96 o
   3   1   3       19.33       22.07      0.51 o
   4   1   3        4.57        5.32      1.58 o
   5   1   3       35.13       29.42      2.07 o
  -5   2   3       51.44       52.27      1.42 o
  -4   2   3       31.30       33.03      0.89 o
  -3   2   3      458.28      470.49      2.83 o
  -2   2   3      303.75      303.76      1.94 o
  -1   2   3     1273.18     1174.21      3.38 o
   0   2   3       86.65      105.41      5.88 o
   1   2   3     1236.20     1416.70      3.63 o
   2   2   3       52.86       46.42      0.85 o
   3   2   3      237.12      218.09      2.02 o
   4   2   3      127.24      111.71      1.76 o
   5   2   3        0.74        1.47      0.34 o
  -5   3   3       33.19       29.88      0.89 o
  -4   3   3        1.28        0.17      0.53 o
  -3   3   3      142.38      147.73      1.72 o
  -2   3   3        0.89        1.32      0.20 o
  -1   3   3     1075.53     1011.53      3.48 o
   0   3   3      110.34      115.19      3.59 o
   1   3   3       77.15       89.17      1.04 o
   2   3   3      319.01      333.60      2.22 o
   3   3   3      125.25      134.31      1.67 o
   4   3   3      311.98      299.33      2.83 o
   5   3   3       18.21       13.49      0.54 o
  -5   4   3      111.93      100.22      1.96 o
  -4   4   3       89.78       80.01      1.55 o
  -3   4   3       58.93       55.13      1.18 o
  -2   4   3      291.99      286.92      2.20 o
  -1   4   3      215.97      208.73      1.79 o
   0   4   3       42.37       46.42      2.56 o
   1   4   3      906.23     1024.23      3.66 o
   2   4   3       71.68       77.33      1.20 o
   3   4   3       83.63       87.45      1.43 o
   4   4   3      162.67      149.69      2.11 o
   5   4   3        5.68        6.12      0.46 o
  -5   5   3       30.91       27.40      0.82 o
  -4   5   3        3.77        4.94      0.36 o
  -3   5   3        7.43        7.68      0.34 o
  -2   5   3        4.24        3.07      0.27 o
  -1   5   3      312.19      334.06      2.46 o
   0   5   3      172.50      181.03      8.59 o
   1   5   3      502.09      515.83      2.86 o
   2   5   3       84.13       86.85      1.35 o
   3   5   3      180.66      198.50      2.20 o
   4   5   3       75.48       80.32      1.65 o
   5   5   3       15.82       12.94      0.57 o
  -5   6   3       20.84       21.61      0.68 o
  -4   6   3        8.59        7.08      0.40 o
  -3   6   3       43.85       45.67      1.26 o
  -2   6   3      131.63      120.46      1.76 o
  -1   6   3       78.25       87.81      1.41 o
   0   6   3       14.51       15.30      1.16 o
   1   6   3       71.02       78.41      1.29 o
   2   6   3       24.09       25.78      0.79 o
   3   6   3       27.32       25.45      0.76 o
   4   6   3       29.41       26.70      0.78 o
  -4   7   3        8.43        6.59      0.45 o
  -3   7   3       13.61       14.31      0.48 o
  -2   7   3      144.35      135.35      1.99 o
  -1   7   3      372.91      340.97      2.90 o
   0   7   3      165.36      167.97      8.75 o
   1   7   3       20.74       20.44      0.61 o
   2   7   3       81.74       81.11      1.52 o
   3   7   3       32.01       35.28      0.97 o
   4   7   3       31.13       34.64      1.09 o
  -4   8   3        8.55        9.27      0.50 o
  -3   8   3       46.66       45.59      1.28 o
  -2   8   3      148.39      135.98      2.25 o
  -1   8   3       39.71       35.27      0.97 o
   0   8   3       18.85       18.12      1.23 o
   1   8   3       83.37       88.23      1.58 o
   2   8   3       30.66       29.16      0.83 o
   3   8   3       21.14       17.64      0.54 o
  -3   9   3       24.40       24.69      0.73 o
  -2   9   3        8.98        6.57      0.44 o
  -1   9   3       22.92       25.33      0.76 o
   0   9   3       42.30       43.55      2.98 o
   1   9   3       77.89       89.26      1.73 o
   2   9   3        0.78        0.89      0.68 o
   3   9   3        5.68        4.37      0.44 o
  -2  10   3        9.81        8.40      0.50 o
  -1  10   3       78.71       74.19      1.85 o
   0  10   3       11.17       12.12      0.89 o
   1  10   3       70.73       76.93      1.75 o
   2  10   3       29.93       30.09      0.97 o
  -1  11   3       21.27       21.85      0.70 o
   0  11   3        4.47        5.67      0.46 o
   1  11   3       49.24       53.59      1.40 o
  -5   0   4        8.17        9.92      0.44 o
  -4   0   4       12.34       10.96      0.40 o
  -3   0   4       71.83       69.73      1.16 o
  -2   0   4       92.69       96.16      1.12 o
  -1   0   4     5022.68     4501.71      6.31 o
   0   0   4      423.21      374.63     63.57 o
   1   0   4     9239.38     6072.25      8.26 o
   2   0   4      206.17      217.30      1.76 o
   3   0   4        8.97       13.20      0.39 o
   4   0   4       13.78       14.08      0.43 o
   5   0   4       10.24        9.12      0.64 o
  -5   1   4       25.03       25.97      5.14 o
  -4   1   4       25.59       26.79      0.58 o
  -3   1   4       48.22       56.71      1.09 o
  -2   1   4       33.72       38.34      1.97 o
  -1   1   4      993.71      970.03      2.17 o
   0   1   4        6.59        5.83      1.40 o
   1   1   4     2633.28     2246.85    670.24 o
   2   1   4      654.44      711.33     19.88 o
   3   1   4       51.12       49.59      0.91 o
   4   1   4      153.58      135.67      1.37 o
   5   1   4        4.64       -2.52     66.71 o
  -5   2   4       23.83       26.41      0.78 o
  -4   2   4        6.75       19.11      0.65 o
  -3   2   4       16.35       18.78      0.55 o
  -2   2   4      739.96      745.77      3.17 o
  -1   2   4      329.91      313.13      1.90 o
   0   2   4     1343.20     1316.37     64.76 o
   1   2   4      456.43      470.32      2.29 o
   2   2   4       21.78       22.40      0.58 o
   3   2   4      109.72      102.62      1.50 o
   4   2   4      251.44      242.17      2.57 o
   5   2   4       23.70       14.49      0.75 o
  -5   3   4        0.43        0.51      0.60 o
  -4   3   4      131.25      125.88      1.85 o
  -3   3   4       13.98       17.50      0.57 o
  -2   3   4      650.01      646.61      3.13 o
  -1   3   4      155.55      152.91      1.44 o
   0   3   4      131.88      137.28      3.46 o
   1   3   4       59.80       71.78      1.01 o
   2   3   4      182.69      193.73      1.80 o
   3   3   4      724.26      732.41      3.91 o
   4   3   4      404.17      380.03      3.27 o
   5   3   4        3.63        3.75      0.42 o
  -5   4   4        1.03       -3.01      3.01 o
  -4   4   4       23.10       18.29      0.53 o
  -3   4   4       14.75       17.30      0.50 o
  -2   4   4      185.88      189.50      1.87 o
  -1   4   4      153.50      143.45      1.63 o
   0   4   4      121.01      118.59     10.48 o
   1   4   4      351.63      404.01      2.46 o
   2   4   4       69.17       67.99      1.18 o
   3   4   4      213.49      222.31      2.28 o
   4   4   4       69.19       71.37      1.55 o
   5   4   4       37.17       45.15      1.25 o
  -5   5   4       19.25       19.92      0.64 o
  -4   5   4        3.57        4.22      0.38 o
  -3   5   4       61.15       58.84      1.30 o
  -2   5   4       87.43       79.54      1.46 o
  -1   5   4       22.96       20.79      0.62 o
   0   5   4      147.71      156.80      8.22 o
   1   5   4      560.99      631.12      3.28 o
   2   5   4       38.69       41.46      1.01 o
   3   5   4      816.64      798.46      4.46 o
   4   5   4        5.43        6.12      0.40 o
  -4   6   4        0.11        0.69      0.55 o
  -3   6   4        7.26       56.86      1.25 o
  -2   6   4        5.52        4.37      0.36 o
  -1   6   4       65.74       54.76      1.27 o
   0   6   4      120.32      124.62     11.65 o
   1   6   4      519.33      577.47      3.41 o
   2   6   4       61.24       61.97      1.31 o
   3   6   4      130.53      131.64      1.97 o
   4   6   4       17.19       14.25      0.56 o
  -4   7   4        6.94        5.89      0.45 o
  -3   7   4        1.03        0.63      0.31 o
  -2   7   4        1.24        1.07      0.55 o
  -1   7   4       22.25       21.78      0.65 o
   0   7   4       79.49       81.08      5.47 o
   1   7   4        3.42        2.39      0.33 o
   2   7   4      159.69      164.53      2.15 o
   3   7   4      151.64      146.77      2.17 o
   4   7   4        2.40        2.21      0.43 o
  -4   8   4        3.66        3.76      0.43 o
  -3   8   4        6.88        6.40      0.43 o
  -2   8   4      141.12      128.85      2.34 o
  -1   8   4      139.07      126.96      2.35 o
   0   8   4        3.91        5.55      0.25 o
   1   8   4      137.92      145.54      2.05 o
   2   8   4       44.70       45.50      1.30 o
   3   8   4       18.52       20.28      0.61 o
  -3   9   4        0.66        0.19      0.60 o
  -2   9   4        1.19        0.56      0.57 o
  -1   9   4       23.96       22.54      0.68 o
   0   9   4       24.46       24.45      1.72 o
   1   9   4       37.51       37.92      1.07 o
   2   9   4       48.35       49.06      1.44 o
   3   9   4        1.86        2.77      0.42 o
  -2  10   4        0.84        0.16      0.69 o
  -1  10   4       17.77       17.95      0.63 o
   0  10   4        8.84        9.70      1.13 o
   1  10   4       47.61       48.93      1.29 o
   2  10   4       18.24       18.24      0.63 o
   0  11   4       12.42       11.35      0.59 o
  -5   0   5        0.02       -1.20      1.20 o
  -4   0   5       17.34       18.08      0.55 o
  -3   0   5        0.02       -0.28      0.40 o
  -2   0   5       19.79       27.27      0.70 o
  -1   0   5       42.69       42.43      0.74 o
   0   0   5        3.36        3.87      0.45 o
   1   0   5       93.96      105.48      1.22 o
   2   0   5        0.12        0.32      0.35 o
   3   0   5      145.62      144.19      1.80 o
   4   0   5       25.20       18.13      0.55 o
   5   0   5       49.87       77.03      1.70 o
  -5   1   5        2.65        5.60      2.14 o
  -4   1   5       44.96       51.96      2.83 o
  -3   1   5       13.11       13.27      0.29 o
  -2   1   5       56.08       49.30      3.93 o
  -1   1   5      124.27      128.96      2.84 o
   0   1   5      342.74      295.77     48.13 o
   1   1   5      517.33      484.07    127.00 o
   2   1   5        7.61        8.10      0.32 o
   3   1   5      105.16       95.39      4.43 o
   4   1   5       28.15       28.86      0.60 o
   5   1   5        3.50        9.91      4.35 o
  -5   2   5       26.79       28.41      0.90 o
  -4   2   5       25.12       24.64      0.74 o
  -3   2   5      115.98      121.63      1.59 o
  -2   2   5      539.91      544.30      2.87 o
  -1   2   5       26.68       30.84      0.70 o
   0   2   5      536.81      526.89     20.43 o
   1   2   5       20.80       23.92      0.67 o
   2   2   5       52.33       55.14      1.01 o
   3   2   5       98.68       92.58      1.48 o
   4   2   5      155.07      140.92      2.05 o
   5   2   5       70.67       73.05      1.70 o
  -5   3   5       64.26       55.21      1.63 o
  -4   3   5        4.30        1.50      0.30 o
  -3   3   5        7.34       10.60      0.36 o
  -2   3   5        0.13       -0.10      0.39 o
  -1   3   5       49.91       59.69      1.00 o
   0   3   5      175.80      193.60     12.99 o
   1   3   5        2.81        3.60      0.24 o
   2   3   5      268.79      278.40      2.24 o
   3   3   5      324.88      310.06      2.67 o
   4   3   5        2.31        3.18      0.37 o
   5   3   5       21.36       28.40      0.75 o
  -5   4   5        1.65        1.70      0.39 o
  -4   4   5       14.33       12.54      0.45 o
  -3   4   5      207.98      226.26      2.35 o
  -2   4   5      219.70      204.04      2.10 o
  -1   4   5        8.89        9.09      0.31 o
   0   4   5       50.52       56.24      6.60 o
   1   4   5      160.31      177.89      1.77 o
   2   4   5       16.93       19.06      0.59 o
   3   4   5       96.65      100.25      1.65 o
   4   4   5       53.24       54.62      1.42 o
   5   4   5       54.86       51.19      1.37 o
  -5   5   5       24.51       24.64      0.72 o
  -4   5   5       13.11       12.91      0.46 o
  -3   5   5      163.86      153.51      2.09 o
  -2   5   5       69.82       61.45      1.36 o
  -1   5   5       58.57       56.50      1.19 o
   0   5   5      100.38       99.21      5.69 o
   1   5   5       43.57       43.55      1.03 o
   2   5   5      280.93      287.91      2.53 o
   3   5   5      608.49      621.30      4.04 o
   4   5   5        1.91        1.05      0.39 o
  -4   6   5       18.86       19.94      0.61 o
  -3   6   5      112.93      105.25      1.95 o
  -2   6   5      326.10      296.48      2.98 o
  -1   6   5       32.09       22.69      0.69 o
   0   6   5       48.16       40.39      4.67 o
   1   6   5       90.36       92.42      1.51 o
   2   6   5       67.44       77.12      1.47 o
   3   6   5      157.88      165.11      2.27 o
   4   6   5       30.11       27.82      0.86 o
  -4   7   5        1.96        1.38      0.39 o
  -3   7   5       64.19       55.75      1.66 o
  -2   7   5       14.46       10.52      0.45 o
  -1   7   5       17.08       16.79      0.50 o
   0   7   5       50.43       55.59      4.21 o
   1   7   5        2.00        5.30      0.35 o
   2   7   5       15.36       12.33      0.46 o
   3   7   5        4.07        3.47      0.39 o
   4   7   5        9.79        9.87      0.53 o
  -3   8   5        4.85        3.95      0.42 o
  -2   8   5        9.70        8.11      0.45 o
  -1   8   5       56.76       55.23      1.48 o
   0   8   5      156.36      144.04     14.77 o
   1   8   5        8.15        8.49      0.44 o
   2   8   5       32.12       29.05      0.89 o
   3   8   5       34.98       37.61      1.06 o
  -3   9   5       11.84       10.33      0.55 o
  -2   9   5        5.62       61.02      0.86 o
  -1   9   5        6.08        4.32      0.40 o
   0   9   5       85.01       89.02     13.85 o
   1   9   5       94.48       98.03      1.87 o
   2   9   5        1.93        0.78      0.73 o
  -2  10   5       17.58       15.66      0.65 o
  -1  10   5       38.12       35.11      1.01 o
   0  10   5        9.14        7.71      0.43 o
   1  10   5        6.64        5.89      0.49 o
  -5   0   6       24.45       25.64      0.72 o
  -4   0   6      218.78      228.06      2.47 o
  -3   0   6        6.61        3.63      0.29 o
  -2   0   6      166.61      175.71      1.70 o
  -1   0   6      210.55      215.35      1.70 o
   0   0   6       54.48       56.09      7.04 o
   1   0   6       38.49       35.00      0.87 o
   2   0   6       76.83       69.17      1.23 o
   3   0   6       39.44       40.92      1.10 o
   4   0   6        1.20        0.54      0.59 o
   5   0   6       18.35       19.54      0.62 o
  -5   1   6       43.38       40.87      1.27 o
  -4   1   6       14.01       13.36      0.31 o
  -3   1   6       54.50       55.34      0.81 o
  -2   1   6      243.83      265.53      3.46 o
  -1   1   6      777.61      802.90      4.11 o
   0   1   6      695.17      615.49     49.95 o
   1   1   6       24.88       17.27      6.74 o
   2   1   6       41.87       47.34      3.21 o
   3   1   6      177.03      172.75      8.37 o
   4   1   6        5.20        4.02      0.53 o
   5   1   6       67.87       84.74     17.52 o
  -5   2   6       11.18       -3.61      3.61 o
  -4   2   6      106.81      117.57      1.85 o
  -3   2   6       25.21       29.44      0.78 o
  -2   2   6      697.15      675.65      3.39 o
  -1   2   6      223.69      244.04      1.93 o
   0   2   6      362.91      360.22     12.70 o
   1   2   6      205.29      221.27      1.87 o
   2   2   6      120.20      130.08      1.61 o
   3   2   6      283.82      292.80      2.63 o
   4   2   6       28.47       24.31      0.72 o
   5   2   6        5.74        3.72      0.45 o
  -5   3   6        4.73        4.12      0.43 o
  -4   3   6       18.68       18.75      0.55 o
  -3   3   6       18.39       20.20      0.59 o
  -2   3   6      558.26      527.48      3.18 o
  -1   3   6      111.39      118.04      1.45 o
   0   3   6      383.90      385.10     24.27 o
   1   3   6       76.66       92.25      1.32 o
   2   3   6      308.45      300.85      2.48 o
   3   3   6       40.69       36.61      0.94 o
   4   3   6       13.36       10.34      0.45 o
  -5   4   6        2.44        1.27      0.70 o
  -4   4   6        2.30        2.22      0.34 o
  -3   4   6      252.68      253.94      2.57 o
  -2   4   6      270.41      267.10      2.58 o
  -1   4   6       36.10       29.47      0.78 o
   0   4   6      242.32      241.83     13.75 o
   1   4   6       63.07       65.66      1.20 o
   2   4   6      270.85      274.99      2.48 o
   3   4   6      171.98      183.56      2.24 o
   4   4   6       12.36        8.56      0.46 o
  -5   5   6       19.36       17.29      0.62 o
  -4   5   6        6.79      595.31      4.11 o
  -3   5   6       45.26       44.00      1.26 o
  -2   5   6       65.17       65.25      1.36 o
  -1   5   6       35.10       25.12      0.75 o
   0   5   6        2.94        3.34      0.33 o
   1   5   6       74.16       79.40      1.37 o
   2   5   6      145.44      158.38      2.00 o
   3   5   6       19.67       18.86      0.59 o
   4   5   6        9.10        8.76      0.50 o
  -4   6   6       14.71       17.44      0.60 o
  -3   6   6      117.46      111.32      2.08 o
  -2   6   6      115.14      109.36      1.92 o
  -1   6   6       78.61       72.83      1.48 o
   0   6   6       66.15       62.81      4.71 o
   1   6   6       58.67       64.49      1.37 o
   2   6   6       43.89       44.89      1.21 o
   3   6   6       32.51       30.95      0.90 o
   4   6   6        8.23        8.59      0.52 o
  -4   7   6        0.89        0.96      0.64 o
  -3   7   6       24.18       22.61      0.69 o
  -2   7   6      145.62      131.52      2.41 o
  -1   7   6        5.67        6.71      0.38 o
   0   7   6      136.03      136.01     19.43 o
   1   7   6       66.55       73.75      1.49 o
   2   7   6       53.99       57.75      1.44 o
   3   7   6       66.54       65.27      1.59 o
  -3   8   6       15.16       13.16      0.57 o
  -2   8   6       29.23       23.38      0.72 o
  -1   8   6       69.90       58.92      1.51 o
   0   8   6       37.83       39.70      4.73 o
   1   8   6        1.15        0.68      0.65 o
   2   8   6       21.13       21.25      0.70 o
   3   8   6       31.22       31.86      0.91 o
  -2   9   6        5.06        4.85      0.45 o
  -1   9   6       29.86       25.88      0.75 o
   0   9   6        5.00        5.06      1.77 o
   1   9   6       36.61       39.48      1.19 o
   2   9   6       15.42       18.95      0.62 o
  -1  10   6        4.14        4.19      0.45 o
   0  10   6        9.42        8.75      1.44 o
   1  10   6       26.94       30.73      0.92 o
  -5   0   7       42.14       59.54      1.57 o
  -4   0   7        2.85        2.08      0.32 o
  -3   0   7       54.43       60.68      1.27 o
  -2   0   7       58.79       50.22      1.05 o
  -1   0   7        3.20        3.21      0.23 o
   0   0   7       64.57       52.86      5.58 o
   1   0   7       36.22       34.96      0.95 o
   2   0   7      150.45      145.73      1.85 o
   3   0   7       40.59       37.30      1.12 o
   4   0   7        2.31        2.76      0.36 o
  -5   1   7        4.37        4.06      0.50 o
  -4   1   7        6.48        7.52      0.27 o
  -3   1   7       32.84       31.85      0.65 o
  -2   1   7       89.68       88.15      2.87 o
  -1   1   7       51.20       53.12      0.77 o
   0   1   7      306.37      280.11     22.42 o
   1   1   7       13.14       12.10      4.62 o
   2   1   7      105.26      101.79      7.49 o
   3   1   7       76.03       83.53      1.53 o
   4   1   7       14.31       13.44      0.34 o
  -5   2   7        4.14        1.05      0.83 o
  -4   2   7       39.09       38.06      1.03 o
  -3   2   7       19.47       17.45      0.52 o
  -2   2   7       25.62       28.10      0.73 o
  -1   2   7      117.22      120.42      1.49 o
   0   2   7      535.23      514.78     11.52 o
   1   2   7        9.99       16.11      0.47 o
   2   2   7      250.18      246.57      2.29 o
   3   2   7       40.84       38.56      1.14 o
   4   2   7       11.04       11.39      0.47 o
  -5   3   7        3.73        5.14      0.42 o
  -4   3   7       43.66       45.02      1.32 o
  -3   3   7      175.85      174.14      2.13 o
  -2   3   7       92.98      101.71      1.54 o
  -1   3   7       93.38       93.57      1.47 o
   0   3   7      332.27      328.71     10.72 o
   1   3   7      110.75      106.66      1.54 o
   2   3   7      198.82      205.45      2.18 o
   3   3   7       90.22       84.24      1.59 o
   4   3   7       24.09       27.84      0.82 o
  -5   4   7        4.46        7.18      0.48 o
  -4   4   7       70.91       70.36      1.63 o
  -3   4   7       36.29       33.08      0.95 o
  -2   4   7       18.56       18.01      0.57 o
  -1   4   7       57.82       53.17      1.27 o
   0   4   7      228.05      246.70     27.86 o
   1   4   7        0.12        0.87      0.53 o
   2   4   7       90.30       96.58      1.63 o
   3   4   7       64.26       60.65      1.41 o
   4   4   7       18.99       20.34      0.62 o
  -4   5   7       43.90       41.11      1.18 o
  -3   5   7      185.05      174.07      2.44 o
  -2   5   7       25.89       24.47      0.77 o
  -1   5   7       16.62       12.77      0.42 o
   0   5   7       70.18       68.09      4.52 o
   1   5   7      119.30      126.43      1.81 o
   2   5   7      530.76      559.48      3.84 o
   3   5   7       71.71       71.51      1.56 o
   4   5   7       46.69       50.21      1.32 o
  -4   6   7       25.65       21.78      0.68 o
  -3   6   7       36.23       30.28      0.93 o
  -2   6   7        1.06        1.29      0.30 o
  -1   6   7       22.33       17.38      0.51 o
   0   6   7      105.78       92.86      8.12 o
   1   6   7        0.01        0.18      0.57 o
   2   6   7      189.03      198.72      2.44 o
   3   6   7       12.17       11.64      0.54 o
  -4   7   7        2.23        1.67      0.43 o
  -3   7   7       19.75       15.61      0.62 o
  -2   7   7       21.37       17.36      0.63 o
  -1   7   7       14.46       11.98      0.48 o
   0   7   7      110.35      106.93      7.33 o
   1   7   7       58.98       66.45      1.51 o
   2   7   7        0.50       -0.77      0.77 o
   3   7   7        5.23        6.14      0.47 o
  -3   8   7        4.19        2.60      0.42 o
  -2   8   7       14.10       13.91      0.57 o
  -1   8   7       62.19       46.60      1.44 o
   0   8   7      128.20      108.39     17.15 o
   1   8   7       16.93       18.13      0.55 o
   2   8   7       88.18       89.02      1.92 o
  -2   9   7       15.74       12.86      0.67 o
  -1   9   7       12.07        9.26      0.54 o
   0   9   7       11.63       11.33      0.39 o
   1   9   7        9.00        8.22      0.51 o
  -5   0   8        2.13        3.15      0.40 o
  -4   0   8       30.57       28.29      0.87 o
  -3   0   8        3.05        2.72      0.31 o
  -2   0   8       29.34       35.38      0.96 o
  -1   0   8       57.03       62.85      1.16 o
   0   0   8      538.87      481.30     65.19 o
   1   0   8      194.41      147.07      2.16 o
   2   0   8        1.26        0.98      0.32 o
   3   0   8       21.26       20.44      0.58 o
   4   0   8       90.88       70.26      1.69 o
  -5   1   8        5.40       -1.94     96.95 o
  -4   1   8       19.80       21.03      0.45 o
  -3   1   8       97.43       94.83      1.29 o
  -2   1   8       88.34       98.04      2.73 o
  -1   1   8        5.12        4.75      0.32 o
   0   1   8       98.42       91.97      7.50 o
   1   1   8      151.07      119.03     53.79 o
   2   1   8       79.31       83.86      8.26 o
   3   1   8       59.34       39.72      3.03 o
   4   1   8       34.58       26.66      0.55 o
  -5   2   8        9.81        8.48      0.51 o
  -4   2   8        8.40        9.97      0.44 o
  -3   2   8       11.39       11.15      0.41 o
  -2   2   8       22.99       21.27      0.63 o
  -1   2   8      439.14      439.10      3.03 o
   0   2   8       48.38       44.06      2.05 o
   1   2   8      331.12      345.98      2.68 o
   2   2   8       91.83       89.73      1.55 o
   3   2   8       12.64       12.39      0.45 o
   4   2   8       14.21       17.33      0.58 o
  -5   3   8       14.36       16.28      0.62 o
  -4   3   8        1.59        1.71      0.33 o
  -3   3   8      109.65       98.05      1.68 o
  -2   3   8       24.31       27.21      0.83 o
  -1   3   8        2.85        3.30      0.29 o
   0   3   8       47.70       40.20      2.99 o
   1   3   8      455.46      473.11      3.25 o
   2   3   8      187.23      201.90      2.30 o
   3   3   8      114.08      123.28      1.98 o
   4   3   8       68.37       69.84      1.70 o
  -4   4   8        3.65        5.46      0.43 o
  -3   4   8        2.83        3.62      0.36 o
  -2   4   8       46.46       50.80      1.28 o
  -1   4   8       36.09       33.85      0.96 o
   0   4   8       45.83       42.19      1.31 o
   1   4   8       87.95       92.48      1.60 o
   2   4   8       35.34       37.26      0.99 o
   3   4   8        2.76        4.01      0.38 o
   4   4   8       62.02       68.23      1.77 o
  -4   5   8       19.38       17.08      0.60 o
  -3   5   8        2.19        3.23      0.34 o
  -2   5   8       28.17       25.73      0.73 o
  -1   5   8        5.01        5.37      0.36 o
   0   5   8       16.48       15.86      1.55 o
   1   5   8       56.52       64.04      1.44 o
   2   5   8      476.76      515.76      3.88 o
   3   5   8       10.21        9.06      0.49 o
  -4   6   8        1.68        3.01      0.39 o
  -3   6   8        4.75        5.44      0.41 o
  -2   6   8       26.23       20.96      0.63 o
  -1   6   8      108.41       91.07      2.00 o
   0   6   8       33.16       30.02      2.26 o
   1   6   8       54.19       56.97      1.41 o
   2   6   8       48.05       50.20      1.41 o
   3   6   8        0.47        0.55      0.72 o
  -3   7   8        5.97        6.37      0.48 o
  -2   7   8        9.05        5.21      0.44 o
  -1   7   8       20.66       17.56      0.62 o
   0   7   8       30.46       27.39      4.55 o
   1   7   8       52.56       60.22      1.49 o
   2   7   8       95.56       99.36      2.15 o
  -2   8   8        0.19        0.27      0.58 o
  -1   8   8       63.09       52.34      1.62 o
   0   8   8        9.43        8.83      0.83 o
   1   8   8        4.70        3.56      0.45 o
   2   8   8        2.39        2.36      0.45 o
  -1   9   8        1.63        0.22      0.70 o
   0   9   8       13.30       14.58      2.65 o
   1   9   8        5.01        4.65      0.49 o
  -4   0   9        4.14        3.79      0.38 o
  -3   0   9       17.42       17.94      0.54 o
  -2   0   9      166.19      192.94      2.18 o
  -1   0   9       13.93       14.44      0.44 o
   0   0   9       63.17       60.15      8.17 o
   1   0   9       45.95       38.95      1.10 o
   2   0   9       97.51       92.08      1.71 o
   3   0   9        0.40        0.51      0.56 o
   4   0   9       38.89       35.98      1.06 o
  -4   1   9       13.05       16.88      0.37 o
  -3   1   9       13.19       14.16      0.53 o
  -2   1   9       23.03       24.74      1.22 o
  -1   1   9       17.97       20.16      0.42 o
   0   1   9       91.58       93.11      5.96 o
   1   1   9       46.21       36.64     14.22 o
   2   1   9       58.61       55.28      4.00 o
   3   1   9       12.08       10.36      0.66 o
   4   1   9        9.01        7.96      0.78 o
  -4   2   9        0.32       -0.67      0.67 o
  -3   2   9       29.96       31.45      0.91 o
  -2   2   9       16.76       18.58      0.51 o
  -1   2   9       73.94       70.62      1.34 o
   0   2   9        3.51        5.76      0.45 o
   1   2   9      150.93      159.58      2.02 o
   2   2   9        5.76        7.61      0.40 o
   3   2   9       25.68       25.46      0.78 o
   4   2   9       12.69       12.61      0.57 o
  -4   3   9       47.99       58.01      1.55 o
  -3   3   9        1.82        1.13      0.60 o
  -2   3   9        7.92        8.14      0.38 o
  -1   3   9        8.51        8.39      0.37 o
   0   3   9       89.65       89.82      3.97 o
   1   3   9      167.26      175.58      2.18 o
   2   3   9      179.51      171.30      2.23 o
   3   3   9        1.43        2.40      0.38 o
  -4   4   9        4.69        4.73      0.47 o
  -3   4   9      111.70      116.32      2.06 o
  -2   4   9        7.50        7.24      0.39 o
  -1   4   9       36.22       42.59      1.11 o
   0   4   9        6.00        5.00      0.59 o
   1   4   9       21.50       21.44      0.60 o
   2   4   9       46.09       48.00      1.32 o
   3   4   9       65.51       69.67      1.65 o
  -4   5   9       22.31       21.78      0.66 o
  -3   5   9       13.67       12.17      0.49 o
  -2   5   9       24.27       22.33      0.67 o
  -1   5   9       49.42       42.07      1.20 o
   0   5   9       42.08       40.99      5.30 o
   1   5   9      135.21      151.16      2.19 o
   2   5   9      183.78      194.39      2.54 o
   3   5   9        9.33       11.13      0.56 o
  -3   6   9       41.28       43.80      1.36 o
  -2   6   9       33.43       26.75      0.78 o
  -1   6   9       99.19       76.11      2.05 o
   0   6   9       13.35       12.40      0.85 o
   1   6   9       20.01       22.97      0.67 o
   2   6   9       59.63       65.75      1.65 o
   3   6   9        2.97        3.33      0.49 o
  -3   7   9       10.17       10.04      0.58 o
  -2   7   9        1.08        0.35      0.68 o
  -1   7   9       21.78       16.31      0.64 o
   0   7   9       10.91       11.30      2.73 o
   1   7   9       59.91       60.35      1.61 o
   2   7   9        8.83        9.00      0.52 o
  -2   8   9        2.96        1.23      0.73 o
  -1   8   9       13.73        8.31      0.55 o
   0   8   9        9.32        8.83      1.63 o
   1   8   9       40.90       45.18      1.31 o
  -4   0  10        1.97        1.27      0.64 o
  -3   0  10       17.95       20.92      0.66 o
  -2   0  10        5.88        7.89      0.39 o
  -1   0  10       10.44       14.70      0.46 o
   0   0  10       26.11       23.60      2.84 o
   1   0  10       61.69       45.32      1.30 o
   2   0  10      113.55      105.38      1.96 o
   3   0  10       21.02       18.03      0.60 o
  -4   1  10        5.99        4.82      0.49 o
  -3   1  10        8.03        9.65      0.50 o
  -2   1  10       33.61       36.46      0.71 o
  -1   1  10      124.19      128.47      2.01 o
   0   1  10      450.72      411.95     23.92 o
   1   1  10      206.85      167.56     59.02 o
   2   1  10        4.70        4.63      0.65 o
   3   1  10        1.47        2.17      0.89 o
  -4   2  10        5.17        8.87      0.47 o
  -3   2  10        6.29        5.76      0.37 o
  -2   2  10       16.88       20.95      0.64 o
  -1   2  10        3.95        3.73      0.33 o
   0   2  10       31.97       30.87      0.99 o
   1   2  10      167.24      186.15      2.29 o
   2   2  10       77.31       81.72      1.67 o
   3   2  10       25.24       27.39      0.83 o
  -4   3  10        9.15        8.06      0.51 o
  -3   3  10       11.80       15.37      0.49 o
  -2   3  10       14.09       15.40      0.50 o
  -1   3  10      192.15      196.16      2.46 o
   0   3  10      135.42      133.73      3.61 o
   1   3  10        6.66        7.36      0.45 o
   2   3  10       15.34       17.88      0.56 o
   3   3  10      111.03      119.00      2.15 o
  -4   4  10       38.20       43.51      1.28 o
  -3   4  10        9.25       12.72      0.52 o
  -2   4  10       30.18       26.79      0.80 o
  -1   4  10       18.53       15.59      0.52 o
   0   4  10       11.71       11.44      1.25 o
   1   4  10      107.78      113.08      2.03 o
   2   4  10       30.54       32.10      0.94 o
   3   4  10       41.93       44.99      1.28 o
  -3   5  10        5.54        5.54      0.47 o
  -2   5  10       39.07       34.04      0.97 o
  -1   5  10       46.70       40.52      1.13 o
   0   5  10        7.04        6.00      0.59 o
   1   5  10        8.57       10.79      0.49 o
   2   5  10        0.16        0.83      0.73 o
  -3   6  10       34.43       35.57      1.06 o
  -2   6  10        9.58        9.19      0.53 o
  -1   6  10       13.51        8.91      0.49 o
   0   6  10       14.92       13.15      3.24 o
   1   6  10       24.77       31.23      0.96 o
   2   6  10        8.56       10.60      0.56 o
  -2   7  10       10.52        8.72      0.56 o
  -1   7  10       71.73       60.94      1.70 o
   0   7  10       39.42       38.42      6.47 o
   1   7  10       89.51      101.13      2.07 o
  -1   8  10        3.56        2.73      0.44 o
   0   8  10        7.76        7.32      1.41 o
  -4   0  11        1.05        2.97      0.40 o
  -3   0  11        1.35        0.90      0.66 o
  -2   0  11        1.34        2.15      0.34 o
  -1   0  11        0.47        0.92      0.54 o
   0   0  11       24.34       21.62      4.35 o
   1   0  11        0.22        0.30      0.65 o
   2   0  11        8.09        9.25      0.48 o
   3   0  11       55.58       54.75      1.44 o
  -4   1  11        4.08        5.61      0.33 o
  -3   1  11       10.31       14.90      0.35 o
  -2   1  11       11.76       16.49      0.35 o
  -1   1  11        1.86        3.16      0.24 o
   0   1  11       33.63       29.19      2.54 o
   1   1  11        2.46        2.12      0.63 o
   2   1  11        9.33        8.32      1.74 o
   3   1  11       64.31       61.60      5.74 o
  -4   2  11       13.33       13.14      0.58 o
  -3   2  11        1.20        2.37      0.39 o
  -2   2  11       12.18       12.80      0.45 o
  -1   2  11       19.77       19.76      0.60 o
   0   2  11       90.02       94.31      2.01 o
   1   2  11      197.44      204.77      2.56 o
   2   2  11        0.00       -0.11      0.69 o
   3   2  11       35.51       32.01      0.93 o
  -3   3  11       17.24       21.29      0.63 o
  -2   3  11       51.70       49.75      1.42 o
  -1   3  11       37.02       37.90      1.11 o
   0   3  11       42.75       45.40      1.50 o
   1   3  11       29.41       32.87      0.94 o
   2   3  11       23.68       22.00      0.68 o
  -3   4  11        6.93        7.40      0.48 o
  -2   4  11        5.48        4.87      0.43 o
  -1   4  11        6.00        4.16      0.39 o
   0   4  11       16.81       18.56      2.15 o
   1   4  11       29.42       36.33      1.04 o
   2   4  11       12.16       12.47      0.57 o
  -3   5  11        5.43        5.76      0.46 o
  -2   5  11       86.35       79.89      2.05 o
  -1   5  11       17.45       15.27      0.58 o
   0   5  11        7.19        7.03      1.36 o
   1   5  11       76.88       90.80      1.94 o
   2   5  11        1.38        0.03      0.81 o
  -2   6  11       16.25       16.14      0.69 o
  -1   6  11       18.97       16.67      0.68 o
   0   6  11        4.52        5.12      0.94 o
   1   6  11       47.73       48.63      1.34 o
  -1   7  11        4.74        3.62      0.46 o
   0   7  11        2.36        1.71      0.58 o
  -3   0  12        3.31        4.07      0.42 o
  -2   0  12       12.43       11.68      0.47 o
  -1   0  12       57.92       62.16      1.48 o
   0   0  12       52.76       46.21      5.37 o
   1   0  12        0.05       -0.42      0.67 o
   2   0  12        0.12        0.03      0.69 o
  -3   1  12       15.85       18.45      0.43 o
  -2   1  12        5.31        5.16      0.53 o
  -1   1  12       16.14       16.44      0.37 o
   0   1  12       29.39       25.02      2.13 o
   1   1  12       40.70       28.44     10.77 o
   2   1  12       10.75       11.92      2.53 o
  -3   2  12        3.03        3.84      0.42 o
  -2   2  12       13.43       12.65      0.51 o
  -1   2  12       26.86       27.01      0.78 o
   0   2  12       22.82       25.55      0.94 o
   1   2  12        0.96        1.40      0.75 o
   2   2  12        4.47        5.09      0.48 o
  -3   3  12       10.54       10.36      0.52 o
  -2   3  12        1.98        0.99      0.38 o
  -1   3  12        8.00        8.13      0.45 o
   0   3  12       71.56       68.42      2.52 o
   1   3  12        2.86        3.41      0.49 o
   2   3  12      177.85      207.40      2.89 o
  -2   4  12        3.17        3.85      0.43 o
  -1   4  12       23.96       22.05      0.67 o
   0   4  12        2.41        2.68      0.31 o
   1   4  12        9.88       10.82      0.59 o
  -2   5  12        0.70        1.23      0.39 o
  -1   5  12        0.85        1.18      0.62 o
   0   5  12       42.07       42.08      3.80 o
   1   5  12       42.88       45.24      1.38 o
  -2   0  13       10.25       11.51      0.54 o
  -1   0  13      103.41      127.75      2.19 o
   0   0  13        8.12        6.22      1.08 o
   1   0  13       16.66       12.54      0.69 o
  -2   1  13        3.17        2.93      0.30 o
  -1   1  13        0.69        0.75      0.55 o
   0   1  13       64.53       69.81      4.10 o
   1   1  13       14.74       12.57      4.02 o
  -2   2  13        7.42        7.88      0.48 o
  -1   2  13        5.99        8.05      0.49 o
   0   2  13        4.21        4.94      0.32 o
   1   2  13        4.95        5.79      0.53 o
  -2   3  13        3.40        5.69      0.48 o
  -1   3  13       25.05       24.98      0.74 o
   0   3  13       39.62       42.88      0.92 o
   1   3  13        9.83        9.23      0.59 o
  -1   4  13        6.12        5.58      0.47 o
   0   4  13        9.90        9.37      0.40 o
  -1   0  14       13.21       14.37      0.60 o
 
